# Supplementary material for: Administrative Perspectives on Digital Workflow Transformation and Artificial Intelligence Implementation in Dental Clinics
Source: Dent J (Basel). 2026 Apr 2;14(4):206. doi: 10.3390/dj14040206 (PMC13114997; doi:10.3390/dj14040206)
Supplement: Supplementary file 1 [file dentistry-14-00206-s001.zip]

Archive with 1 entries (1 files):
- dentistry-4146457-supplementary.pdf
